# Supplementary material for: Genomic insights into the host specific adaptation of the Pneumocystis genus
Source: Commun Biol. 2021 Mar 8;4:305. doi: 10.1038/s42003-021-01799-7 (PMC7940399; doi:10.1038/s42003-021-01799-7)
Supplement: Supplementary file 3 — Supplementary Data 1 [file 42003_2021_1799_MOESM3_ESM.xlsx]

## Sheet: P. macacae
Supplementary Data 1: Annotation of P. macacae genome subtelomeric regions.
Chromosome	Chromosome (Start)	Chromosome (end)	Gene (start)	Gene (end)	Gene locus tag	Annotation	Pfam domain	Residues (n)	Exons (n)
Chr1_L	1	20000	231	1309	PMAC_000013	RG	N.D.	151	5
Chr1_L	1	20000	2287	18543	PMAC_000026	msg-A1	PF02349	4110	14
Chr1_L	639618	659618	639812	642920	PMAC_003417	msg-D	PF02349	1021	2
Chr1_R	639618	659618	644343	645529	PMAC_003419	msg-A3	PF02349	361	3
Chr1_R	639618	659618	645619	651730	PMAC_003420	msg-A1	PF02349	1597	4
Chr1_R	639618	659618	652174	654783	PMAC_003421	RG	N.D.	360	14
Chr1_R	639618	659618	655790	656587	PMAC_003423	RG	N.D.	124	4
Chr1_R	639618	659618	658462	659584	PMAC_003424	Hypothetical protein	PF02349	77	3
Chr1_R	639618	659618	655155	655461	PMAC_003422	Hypothetical protein	N.D.	72	4
Chr2_L	1	20000	12	4465	PMAC_000003	RG	N.D.	476	8
Chr2_L	1	20000	4556	15392	PMAC_000047	msg-A1	PF02349	2973	6
Chr2_L	1	20000	16763	17818	PMAC_000106	msg-C	PF02349	315	3
Chr2_L	1	20000	18866	22088	PMAC_000113	msg-A3	PF02349	1043	2
Chr2_R	553860	573860	553307	556460	PMAC_003316	msg-A1	PF02349	1019	2
Chr2_R	553860	573860	557395	563901	PMAC_003325	msg-A1	PF02349	2045	2
Chr2_R	553860	573860	564466	564775	PMAC_003339	hypothetical protein	N.D.	75	2
Chr2_R	553860	573860	565218	565456	PMAC_003342	hypothetical protein	N.D.	50	2
Chr2_R	553860	573860	565842	567223	PMAC_003343	RG	N.D.	189	6
Chr2_R	553860	573860	567624	570331	PMAC_003347	RG	N.D.	348	14
Chr2_R	553860	573860	570876	571391	PMAC_003352	RG	N.D.	105	5
Chr3_L***	1	20000	9	4341	PMAC_000001	MFS_1	PF07690.15	1243	14
Chr3_L***	1	20000	5496	7670	PMAC_000054	Transketolase		680	3
Chr3_L***	1	20000	9200	10255	PMAC_000077	Glyco_transf_8	PF01501.19	307	3
Chr3_L***	1	20000	11231	12273	PMAC_000089	PTPA	PF03095.14	293	2
Chr3_L***	1	20000	12373	12832	PMAC_000092	UcrQ	PF02939.15	105	3
Chr3_L***	1	20000	12968	14041	PMAC_000095	Band_7	PF01145.24	281	5
Chr3_L***	1	20000	14360	16092	PMAC_000098	ATP-synt_C	PF00137.20	190	5
Chr3_L***	1	20000	16764	17381	PMAC_000107	DUF1713	PF08213.10	205	0
Chr3_L***	1	20000	17716	19476	PMAC_000110	Dual specificity protein phosphatase	multi	495	6
Chr3_L***	1	20000	19865	20532	PMAC_000116	Ribosomal_L7Ae	PF01248.25	192	1
Chr3_R	551200	571200	550902	551889	PMAC_003311	UPF0029	PF01205.18	271	4
Chr3_R	551200	571200	558735	561954	PMAC_003329	msg-A3	PF02349	1041	2
Chr3_R	551200	571200	562487	565991	PMAC_003335	msg-A1	PF02349	1012	1
Chr3_R	551200	571200	566392	566679	PMAC_003344	hypothetical protein	N.D.	66	2
Chr3_R	551200	571200	567062	570647	PMAC_003345	RG	N.D.	310	14
Chr3_R	551200	571200	554183	557304	PMAC_003318	msg-D	PF02349	1027	1
Chr4_L	1	20000	15	1206	PMAC_000004	RG	N.D.	332	5
Chr4_L	1	20000	3698	4070	PMAC_000037	hypothetical protein	N.D.	81	2
Chr4_L	1	20000	5605	6630	PMAC_000056	RG	N.D.	153	5
Chr4_L	1	20000	7017	8787	PMAC_000064	RG	N.D.	216	7
Chr4_L	1	20000	9211	9544	PMAC_000078	hypothetical protein	N.D.	81	2
Chr4_L	1	20000	10041	11087	PMAC_000083	RG	N.D.	162	7
Chr4_L	1	20000	11542	17962	PMAC_000090	msg-A1	PF02349	2015	2
Chr4_L	1	20000	18258	21812	PMAC_000112	msg-A1	PF02349	1039	1
Chr4_R	541248	561248	542144	556161	PMAC_003293	msg-A1	PF02349	4095	7
Chr4_R	541248	561248	558168	558471	PMAC_003327	hypothetical protein	N.D.	56	3
Chr4_R	541248	561248	558610	559976	PMAC_003328	RG	N.D.	189	7
Chr4_R	541248	561248	556656	557580	PMAC_003322	RG	N.D.	147	5
Chr5_L	1	20000	837	3583	PMAC_000019	RG	N.D.	241	9
Chr5_L	1	20000	4065	10447	PMAC_000040	msg-A1	PF02349	1853	2
Chr5_L	1	20000	11015	14299	PMAC_000086	msg-A3	PF02349	999	1
Chr5_L	1	20000	15727	20972	PMAC_000103	msg-D	PF02349	1126	2
Chr5_R	536021	556021	535859	536101	PMAC_003277	msg-U	PF02349	65	1
Chr5_R	536021	556021	541364	544530	PMAC_003289	msg-A3	PF02349	1021	2
Chr5_R	536021	556021	545431	548563	PMAC_003300	msg-A1	PF02349	1025	1
Chr5_R	536021	556021	549062	549288	PMAC_003306	hypothetical protein	N.D.	60	1
Chr5_R	536021	556021	549816	550925	PMAC_003309	RG	N.D.	155	7
Chr5_R	536021	556021	551007	552358	PMAC_003312	RG	N.D.	197	8
Chr5_R	536021	556021	552932	553193	PMAC_003314	hypothetical protein	N.D.	63	1
Chr5_R	536021	556021	553218	553462	PMAC_003315	hypothetical protein	N.D.	53	2
Chr5_R	536021	556021	555487	555978	PMAC_003320	hypothetical protein	N.D.	119	3
Chr6_L	1	20000	220	1726	PMAC_000012	RG	N.D.	108	4
Chr6_L	1	20000	1798	2508	PMAC_000021	RG	N.D.	110	5
Chr6_L	1	20000	3295	14710	PMAC_000031	msg-A1	PF02349	3035	7
Chr6_L	1	20000	17584	21098	PMAC_000109	Hydrolase	multi	1052	8
Chr6_R	517432	537432	517996	518336	PMAC_003221	YEATS	PF03366.15	90	2
Chr6_R	517432	537432	519239	521014	PMAC_003224	msg-B	PF02349	591	0
Chr6_R	517432	537432	526234	529838	PMAC_003247	msg-A1	PF02349	1029	1
Chr6_R	517432	537432	530173	533169	PMAC_003257	msg-A1	PF02349	998	0
Chr6_R	517432	537432	533549	533759	PMAC_003266	hypothetical protein	N.D.	56	1
Chr6_R	517432	537432	534263	534644	PMAC_003269	hypothetical protein	N.D.	71	4
Chr6_R	517432	537432	535018	535377	PMAC_003272	hypothetical protein	N.D.	65	4
Chr6_R	517432	537432	535822	537395	PMAC_003276	RG	N.D.	135	7
Chr6_R	517432	537432	522536	525787	PMAC_003235	msg-A3	PF02349	1051	2
Chr7_L	1	20000	20	492	PMAC_000008	RG	N.D.	101	4
Chr7_L	1	20000	757	1101	PMAC_000018	RG	N.D.	100	1
Chr7_L	1	20000	1646	4503	PMAC_000020	RG	N.D.	348	14
Chr7_L	1	20000	4832	5127	PMAC_000048	hypothetical protein	N.D.	61	3
Chr7_L	1	20000	5774	6045	PMAC_000057	hypothetical protein	N.D.	63	2
Chr7_L	1	20000	6423	9464	PMAC_000060	msg-A1	PF02349	1000	1
Chr7_L	1	20000	9760	13349	PMAC_000080	msg-A1	PF02349	1040	1
Chr7_L	1	20000	13884	17103	PMAC_000097	msg-A3	PF02349	1042	2
Chr7_R	485402	505402	484714	485914	PMAC_003126	PPTA	PF01239.21	313	6
Chr7_R	485402	505402	485981	488402	PMAC_003133	GHMP_kinases_N	multi	396	5
Chr7_R	485402	505402	500550	504855	PMAC_003168	RG	N.D.	221	6
Chr7_R	485402	505402	490489	500336	PMAC_003143	msg-A1	PF02349	3024	5
Chr8_L	1	20000	12	3041	PMAC_000002	RG	N.D.	520	10
Chr8_L	1	20000	3444	3766	PMAC_000033	hypothetical protein	N.D.	86	2
Chr8_L	1	20000	4300	4961	PMAC_000041	hypothetical protein	N.D.	72	3
Chr8_L	1	20000	5030	6307	PMAC_000050	RG	N.D.	202	10
Chr8_L	1	20000	6671	7029	PMAC_000062	hypothetical protein	N.D.	77	4
Chr8_L	1	20000	7393	7712	PMAC_000068	hypothetical protein	N.D.	64	4
Chr8_L	1	20000	8178	8628	PMAC_000070	hypothetical protein	N.D.	108	3
Chr8_L	1	20000	9169	20323	PMAC_000075	msg-A1	PF02349	3044	6
Chr8_R	470760	490760	483664	484115	PMAC_003121	RG	N.D.	105	3
Chr8_R	470760	490760	484565	484803	PMAC_003125	hypothetical protein	N.D.	50	2
Chr8_R	470760	490760	485189	490613	PMAC_003130	RG	N.D.	664	20
Chr8_R	470760	490760	472871	483323	PMAC_003068	msg-A1	PF02349	2896	5
Chr9_L	1	20000	43	1669	PMAC_000009	RG	N.D.	195	7
Chr9_L	1	20000	2057	2343	PMAC_000023	hypothetical protein	N.D.	62	4
Chr9_L	1	20000	2920	3973	PMAC_000029	RG	N.D.	103	5
Chr9_L	1	20000	4351	4655	PMAC_000043	hypothetical protein	N.D.	71	2
Chr9_L	1	20000	5091	8205	PMAC_000051	msg-A1	PF02349	1020	1
Chr9_L	1	20000	8402	11459	PMAC_000072	msg-A1	PF02349	1002	1
Chr9_L	1	20000	12469	15641	PMAC_000094	msg-A3	PF02349	1026	2
Chr9_L	1	20000	17190	19440	PMAC_000108	msg-B	PF02349	471	5
Chr9_R	466368	486368	478748	478984	PMAC_003095	hypothetical protein	N.D.	63	1
Chr9_R	466368	486368	479682	480026	PMAC_003099	hypothetical protein	N.D.	61	4
Chr9_R	466368	486368	480461	481538	PMAC_003103	RG	N.D.	157	6
Chr9_R	466368	486368	481907	482242	PMAC_003111	hypothetical protein	N.D.	85	2
Chr9_R	466368	486368	482626	483010	PMAC_003115	hypothetical protein	N.D.	87	3
Chr9_R	466368	486368	485846	486313	PMAC_003132	RG	N.D.	120	2
Chr9_R	466368	486368	467584	478313	PMAC_003047	msg-A1	PF02349	2963	7
Chr10_L	1	20000	119	369	PMAC_000011	hypothetical protein	N.D.	84	1
Chr10_L	1	20000	537	2199	PMAC_000016	hypothetical protein	N.D.	477	7
Chr10_L	1	20000	2246	4574	PMAC_000025	hypothetical protein	N.D.	77	4
Chr10_L	1	20000	5121	5431	PMAC_000052	hypothetical protein	N.D.	74	3
Chr10_L	1	20000	5898	6966	PMAC_000059	hypothetical protein	N.D.	155	7
Chr10_L	1	20000	7322	8673	PMAC_000067	hypothetical protein	N.D.	139	4
Chr10_L	1	20000	9116	19369	PMAC_000074	msg-A1	PF02349	2679	8
Chr10_R	465010	485010	464114	465423	PMAC_003034	msg-E	PF02349	422	1
Chr10_R	465010	485010	469181	472501	PMAC_003055	msg-A3	PF02349	1106	0
Chr10_R	465010	485010	476248	479986	PMAC_003084	msg-A1	PF02349	989	2
Chr10_R	465010	485010	480514	481572	PMAC_003104	RG	N.D.	130	7
Chr10_R	465010	485010	481979	482310	PMAC_003112	hypothetical protein	N.D.	73	3
Chr10_R	465010	485010	484165	484562	PMAC_003123	hypothetical protein	N.D.	98	2
Chr10_R	465010	485010	472545	475927	PMAC_003065	msg-A1	PF02349	939	2
Chr11_L	1	20000	627	1138	PMAC_000017	RG	N.D.	130	4
Chr11_L	1	20000	2761	3092	PMAC_000028	hypothetical protein	N.D.	73	3
Chr11_L	1	20000	3499	4561	PMAC_000034	RG	N.D.	141	6
Chr11_L	1	20000	5149	6141	PMAC_000053	RG	N.D.	160	6
Chr11_L	1	20000	6598	13896	PMAC_000061	msg-A3	PF02349	2046	3
Chr11_L	1	20000	15703	22322	PMAC_000102	msg-A1	PF02349	1194	5
Chr11_R	462530	482530	461287	462916	PMAC_003021	msg-B	PF02349	512	2
Chr11_R	462530	482530	464774	474935	PMAC_003036	msg-A1	PF02349	2970	5
Chr11_R	462530	482530	475371	477399	PMAC_003079	RG	N.D.	129	8
Chr11_R	462530	482530	477681	477967	PMAC_003089	hypothetical protein	N.D.	62	3
Chr11_R	462530	482530	478354	480207	PMAC_003094	RG	N.D.	239	8
Chr12_L***	1	20000	460	3739	PMAC_000015	msg-A3	PF02349	975	3
Chr12_L***	1	20000	5521	8341	PMAC_000055	msg-B	PF02349	499	2
Chr12_L***	1	20000	11228	15924	PMAC_000088	msg-D	PF02349	1072	3
Chr12_L***	1	20000	16357	19172	PMAC_000105	Slx4 endonuclease	PF09494	689	5
Chr12_R	447563	467563	444258	451120	PMAC_002941	msg-A1	PF02349	2047	3
Chr12_R	447563	467563	451376	457849	PMAC_002977	msg-A1	PF02349	2032	2
Chr12_R	447563	467563	460572	461963	PMAC_003019	RG	N.D.	196	7
Chr12_R	447563	467563	462049	463088	PMAC_003024	kinase	N.D.	143	6
Chr12_R	447563	467563	463659	463943	PMAC_003031	RG	N.D.	59	2
Chr12_R	447563	467563	463990	464362	PMAC_003032	hypothetical protein	N.D.	93	2
Chr12_R	447563	467563	464727	467531	PMAC_003035	RG	N.D.	344	11
Chr12_R	447563	467563	458417	460525	PMAC_003006	RG	N.D.	210	5
Chr13_L	1	20000	339	717	PMAC_000014	hypothetical protein	N.D.	95	3
Chr13_L	1	20000	1844	14208	PMAC_000022	msg-A1	PF02349	3146	9
Chr13_L	1	20000	15768	18373	PMAC_000104	msg-B	PF02349	638	1
Chr13_L	1	20000	20003	22744	PMAC_000117	msg-D	PF02349	913	0
Chr13_R	420900	440900	421398	424570	PMAC_002804	msg-A3	PF02349	1026	2
Chr13_R	420900	440900	432524	434707	PMAC_002873	RG	N.D.	204	7
Chr13_R	420900	440900	434754	436145	PMAC_002887	RG	N.D.	196	7
Chr13_R	420900	440900	436231	437270	PMAC_002894	RG	N.D.	143	6
Chr13_R	420900	440900	437841	438125	PMAC_002905	hypothetical protein	N.D.	59	2
Chr13_R	420900	440900	438172	438544	PMAC_002908	hypothetical protein	N.D.	93	2
Chr13_R	420900	440900	438909	440887	PMAC_002911	RG	N.D.	131	6
Chr13_R	420900	440900	425533	432075	PMAC_002828	msg-A1	PF02349	2050	2
Chr14_L	1	20000	2107	2387	PMAC_000024	Hypothetical protein	N.D.	79	1
Chr14_L	1	20000	2991	3399	PMAC_000030	Hypothetical protein	N.D.	101	3
Chr14_L	1	20000	3793	10232	PMAC_000038	msg-A1	PF02349	2021	2
Chr14_L	1	20000	10488	13702	PMAC_000085	msg-A1	PF02349	1048	1
Chr14_L	1	20000	14618	17869	PMAC_000100	msg-A3	PF02349	1051	2
Chr14_L	1	20000	19422	21230	PMAC_000115	msg-B	PF02349	602	0
Chr14_R	643483	663483	659978	660355	PMAC_003425	hypothetical protein	N.D.	72	5
Chr14_R	643483	663483	661574	662213	PMAC_003426	RG	N.D.	102	2
Chr14_R	643483	663483	662974	663444	PMAC_003427	RG	N.D.	126	2
Chr14_R	643483	663483	643858	658902	PMAC_003418	msg-A1	PF02349	4057	10
Chr15_L	1	20000	110	2296	PMAC_000010	RG	N.D.	572	9
Chr15_L	1	20000	3676	3975	PMAC_000036	hypothetical protein	N.D.	70	2
Chr15_L	1	20000	4398	6202	PMAC_000044	RG	N.D.	210	6
Chr15_L	1	20000	6719	13185	PMAC_000063	msg-A1	PF02349	2037	2
Chr15_L	1	20000	17846	18512	PMAC_000111	Nuclear transport factor 2 (NTF2) domain	PF02136	123	5
Chr15_L	1	20000	19183	21969	PMAC_000114	CENP-H	PF05837.11	331	10
Chr15_R***	365180	385180	367288	370209	PMAC_002491	msg-A3	PF02349	973	0
Chr15_R***	365180	385180	381441	383355	PMAC_002578	RG	R	206	10
Chr15_R***	365180	385180	384431	384781	PMAC_002585	hypothetical protein	N.D.	70	3
Chr15_R***	365180	385180	370696	381023	PMAC_002512	msg-A1	PF02349	2969	7
Chr16_L	1	20000	16	591	PMAC_000006	RG	N.D.	159	4
Chr16_L	1	20000	3649	3959	PMAC_000035	hypothetical protein	N.D.	74	3
Chr16_L	1	20000	4426	5494	PMAC_000045	RG	N.D.	155	7
Chr16_L	1	20000	5850	6261	PMAC_000058	RG	N.D.	100	4
Chr16_L	1	20000	7267	7485	PMAC_000066	hypothetical protein	N.D.	72	1
Chr16_L	1	20000	7646	14114	PMAC_000069	msg-A1	PF02349	2023	3
Chr16_L	1	20000	14370	20139	PMAC_000099	msg-A1	PF02349	1122	5
Chr16	345501	Chr16	333509	334247	PMAC_002274	msg-U	PF02349	214	1
Chr16	345501	Chr16	335251	341910	PMAC_002287	msg-A1	PF02349	2050	5
Chr16	345501	Chr16	325508	328558	PMAC_002218	msg-A3	PF02349	1016	0
Chr16	345501	Chr16	342193	344540	PMAC_002330	RG	N.D.	314	9
ctg9027	1	20000	20	326	PMAC_000007	hypothetical protein	N.D.	95	2
ctg9027	1	20000	2619	2958	PMAC_000027	hypothetical protein	N.D.	80	3
ctg9027	1	20000	3368	7978	PMAC_000032	RG	N.D.	515	23
ctg9027	1	20000	8307	8602	PMAC_000071	hypothetical protein	N.D.	61	4
ctg9027	1	20000	9045	9354	PMAC_000073	hypothetical protein	N.D.	75	3
ctg9027	1	20000	9922	10281	PMAC_000081	msg-E	PF02349	119	1
ctg9027	1	20000	10331	11497	PMAC_000084	msg-A1	PF02349	388	1
ctg9027	1	20000	11544	13243	PMAC_000091	msg-A1	PF02349	474	2
ctg9027	1	20000	13314	15073	PMAC_000096	msg-A1	PF02349	524	6
ctg9027	1	20000	15131	19799	PMAC_000101	msg-A1	PF02349	1295	15
*** conserved in P. jirovecii genome
ND: do domain detected
RG: arginine-glycine rich proteins; msg-U: unclassified msg type.
