# Supplementary material for: Genomic insights into the host specific adaptation of the Pneumocystis genus
Source: Commun Biol. 2021 Mar 8;4:305. doi: 10.1038/s42003-021-01799-7 (PMC7940399; doi:10.1038/s42003-021-01799-7)
Supplement: Supplementary file 4 — Supplementary Data 2 [file 42003_2021_1799_MOESM4_ESM.xlsx]

## Sheet: Pos_Sel_Pj_only
Supplementary data 2: P. jirovecii genome-wide signatures of selection
			P. jirovecii branch-site test of positive selection	Orthologs in
P.jirovecii gene ID	Protein description (locus tag from Ma et al. 2016)	Alignment length (bp)	dn/ds pvalue	P.macacae	P.oryctolagi	P. canis Ck1	P. carinii	P. murina	P. wakefieldiae	S. pombe	Phenotype (S. pombe)	Annotation (S. pombe)
PJRU7_001714-T1	hypothetical-protein-T551_02541	2418	7.20648e-12	PMAC_001467-T1	PORYCT_001225-T1	PCANCK_002318-T1	XP_018224487.1	XP_007873739.1	MERGE_001871-T1	*
PJRU7_001104-T1	hypothetical-protein-T551_02840	990	1.25959e-09	PMAC_001344-T1	PORYCT_002700-T1	PCANCK_002313-T1	XP_018226460.1	XP_007872026.1	MERGE_002453-T1	*
PJRU7_003188-T1	hypothetical-protein-T551_01416	420	3.7703e-07	PMAC_002838-T1	PORYCT_003085-T1	*	XP_018227157.1	XP_007872752.1	*	*
PJRU7_001781-T1	hypothetical-protein-T551_02163	684	4.58464e-07	PMAC_001064-T1	PORYCT_001522-T1	PCANCK_002695-T1	XP_018224796.1	XP_007874268.1	MERGE_000617-T1	*
PJRU7_002242-T1	hypothetical-protein-T551_02386	411	3.08211e-06	PMAC_000868-T1	PORYCT_001374-T1	PCANCK_001777-T1	XP_018224813.1	XP_007874285.1	MERGE_000805-T1	*
PJRU7_001110-T1	hypothetical-protein-T551_03459	2700	4.67313e-06	PMAC_000822-T1	PORYCT_002343-T1	PCANCK_001873-T1	XP_018227686.1	XP_007875103.1	MERGE_000948-T1	*
PJRU7_002489-T1	hypothetical-protein-T551_00477	654	4.73781e-06	PMAC_001264-T1	PORYCT_002179-T1	*	XP_018226756.1	XP_007873451.1	MERGE_001898-T1	*
PJRU7_001338-T1		267	5.86755e-06	PMAC_001562-T1	PORYCT_002643-T1	PCANCK_002119-T1	XP_018226443.1	XP_007872044.1	MERGE_002602-T1	*
PJRU7_001588-T1	hypothetical-protein-T551_03357	240	1.45762e-05	PMAC_001836-T1	PORYCT_002274-T1	*	XP_018227316.1	XP_007872301.1	MERGE_002088-T1	*
PJRU7_000399-T1	hypothetical-protein-T551_02455	576	1.95789e-05	PMAC_003390-T1	PORYCT_000310-T1	*	XP_018227076.1	XP_007872839.1	MERGE_001349-T1	*
PJRU7_000591-T1	hypothetical-protein-T551_03287	447	6.1413e-05	PMAC_002609-T1	PORYCT_002490-T1	*	XP_018226512.1	XP_007871970.1	MERGE_001635-T1	*
PJRU7_002061-T1	hypothetical-protein-T551_02182	297	0.000435621	PMAC_001200-T1	PORYCT_001603-T1	*	XP_018224680.1	XP_007875607.1	MERGE_000922-T1	*
PJRU7_000590-T1	hypothetical-protein-T551_02290	3024	0.000487463	PMAC_000507-T1	PORYCT_000649-T1	PCANCK_000576-T1	XP_018224645.1	XP_007875572.1	MERGE_000399-T1	*
PJRU7_002022-T1	hypothetical-protein-T551_03510	441	0.000830174	PMAC_000563-T1	PORYCT_000093-T1	PCANCK_000730-T1	XP_018227745.1	XP_007875163.1	MERGE_001942-T1	*
PJRU7_000758-T1	hypothetical-protein-T551_02647	411	0.00120478	PMAC_000599-T1	PORYCT_000740-T1	*	XP_018225417.1	XP_007874912.1	MERGE_000594-T1	*
PJRU7_001921-T1	hypothetical-protein-T551_01759	342	0.00181131	PMAC_001730-T1	PORYCT_003305-T1	PCANCK_001872-T1	XP_018224837.1	XP_007874314.1	MERGE_001087-T1	*
PJRU7_000768-T1	hypothetical-protein-T551_00649	351	0.00207039	PMAC_000530-T1	PORYCT_000870-T1	*	XP_018225086.1	XP_007874469.1	MERGE_002258-T1	*
PJRU7_001427-T1	hypothetical-protein-T551_00094	453	0.00212654	PMAC_001116-T1	PORYCT_003017-T1	PCANCK_003171-T1	XP_018226699.1	XP_007873519.1	MERGE_001083-T1	*
PJRU7_001877-T1	hypothetical-protein-T551_01756	819	0.00320628	PMAC_001685-T1	PORYCT_003302-T1	PCANCK_001907-T1	XP_018224840.1	XP_007874318.1	MERGE_001133-T1	*
PJRU7_002747-T1	hypothetical-protein-T551_01829	447	0.00353937	PMAC_003135-T1	PORYCT_001545-T1	PCANCK_000610-T1	XP_018224955.1	XP_007874601.1	MERGE_002445-T1	*
PJRU7_001320-T1	hypothetical-protein-T551_02857	1314	0.00439161	PMAC_001553-T1	PORYCT_002645-T1	PCANCK_002123-T1	XP_018226444.1	XP_007872043.1	MERGE_002592-T1	*
PJRU7_001938-T1	hypothetical-protein-T551_02719	1095	0.00439251	PMAC_002355-T1	PORYCT_001817-T1	PCANCK_001477-T1	XP_018224503.1	XP_007873720.1	MERGE_001633-T1	*
PJRU7_001821-T1	hypothetical-protein-T551_03371	339	0.00634896	PMAC_001632-T1	PORYCT_002206-T1	PCANCK_002631-T1	XP_018227302.1	XP_007872315.1	MERGE_001887-T1	*
PJRU7_000636-T1	hypothetical-protein-T551_02087	948	0.00729592	PMAC_002077-T1	PORYCT_000695-T1	PCANCK_002733-T1	XP_018225864.1	XP_007873855.1	*	*
PJRU7_000382-T1	hypothetical-protein-T551_03417	921	0.0089025	PMAC_000228-T1	PORYCT_002116-T1	*	XP_018225016.1	XP_007874535.1	MERGE_001369-T1	*
PJRU7_000432-T1	hypothetical-protein-T551_03637	483	0.0123287	PMAC_002495-T1	PORYCT_000611-T1	*	XP_018227177.1	XP_007872453.1	*	*
PJRU7_001969-T1	hypothetical-protein-T551_02722	1125	0.0128706	PMAC_002383-T1	PORYCT_001797-T1	PCANCK_001442-T1	XP_018224500.1	XP_007873723.1	MERGE_001664-T1	*
PJRU7_000593-T1	hypothetical-protein-T551_00350	1701	0.0128927	PMAC_002974-T1	PORYCT_001160-T1	PCANCK_000777-T1	XP_018226161.1	XP_007872701.1	MERGE_000495-T1	*
PJRU7_001211-T1	hypothetical-protein-T551_00681	648	0.0163673	PMAC_000910-T1	PORYCT_001181-T1	PCANCK_001295-T1	XP_018225053.1	XP_007874501.1	MERGE_001888-T1	*
PJRU7_001934-T1	hypothetical-protein-T551_03224	351	0.0305132	PMAC_001778-T1	PORYCT_002790-T1	PCANCK_000979-T1	XP_018225661.1	XP_007875226.1	*	*
PJRU7_003028-T1	hypothetical-protein-T551_00540	738	0.0353755	PMAC_001095-T1	PORYCT_002529-T1	*	XP_018226051.1	XP_007874712.1	MERGE_001239-T1	*
PJRU7_002096-T1	hypothetical-protein-T551_01302	432	0.0426038	PMAC_001879-T1	PORYCT_002203-T1	PCANCK_001474-T1	XP_018225269.1	XP_007874186.1	MERGE_002221-T1	*
PJRU7_000712-T1	hypothetical-protein-T551_03553	540	0.0485035	PMAC_003100-T1	PORYCT_002812-T1	PCANCK_003176-T1	XP_018226589.1	XP_007871887.1	MERGE_000522-T1	*
PJRU7_000746-T1	PLD phosphodiesterase-T551_02479	1263	2.91e-14	PMAC_003351-T1	PORYCT_000558-T1	NA	NA	NA	NA	NA
PJRU7_003245-T1	hypothetical-protein-T551_00584	513	6.99912e-13	PMAC_000492-T1	PORYCT_002941-T1	NA	NA	NA	NA	NA
PJRU7_001569-T1	mitochondrial substrate/solute carrier-T551_01738	831	2.00808e-12	PMAC_001404-T1	PORYCT_001332-T1	NA	NA	NA	NA	NA
PJRU7_000742-T1	hypothetical-protein-T551_01695	549	1.24533e-10	PMAC_000691-T1	PORYCT_000743-T1	NA	NA	NA	NA	NA
PJRU7_002453-T1	hypothetical-protein-T551_00175	1593	2.86725e-09	PMAC_002185-T1	PORYCT_001611-T1	NA	NA	NA	NA	NA
PJRU7_001418-T1	hypothetical-protein-T551_02525	1365	4.54945e-09	PMAC_001722-T1	PORYCT_001041-T1	NA	NA	NA	NA	NA
PJRU7_003217-T1	hypothetical-protein-T551_00283	1083	9.8712e-09	PMAC_001177-T1	PORYCT_003291-T1	NA	NA	NA	NA	NA
PJRU7_002423-T1	hypothetical-protein-T551_01581	2055	2.12243e-08	PMAC_002002-T1	PORYCT_001726-T1	NA	NA	NA	NA	NA
PJRU7_003211-T1	hypothetical-protein-T551_00873	2784	2.57505e-08	PMAC_002998-T1	PORYCT_002885-T1	NA	NA	NA	NA	NA
PJRU7_000437-T1	hypothetical-protein-T551_01450	438	2.63843e-08	PMAC_003378-T1	PORYCT_000253-T1	NA	NA	NA	NA	NA
PJRU7_001413-T1	hypothetical-protein-T551_02142	1677	2.13945e-07	PMAC_001384-T1	PORYCT_001250-T1	NA	NA	NA	NA	NA
PJRU7_002484-T1	hypothetical-protein-T551_02012	1836	8.13057e-07	PMAC_001162-T1	PORYCT_002332-T1	NA	NA	NA	NA	NA
PJRU7_001494-T1	hypothetical-protein-T551_03601	1239	1.29623e-06	PMAC_002555-T1	PORYCT_002955-T1	NA	NA	NA	NA	NA
PJRU7_002130-T1	hypothetical-protein-T551_01554	885	2.56843e-06	PMAC_002550-T1	PORYCT_001555-T1	NA	NA	NA	NA	NA
PJRU7_000580-T1	hypothetical-protein-T551_03142	777	6.6517e-06	PMAC_003054-T1	PORYCT_000755-T1	NA	NA	NA	NA	NA
PJRU7_001055-T1	hypothetical-protein-T551_02116	1830	3.34317e-05	PMAC_001697-T1	PORYCT_001043-T1	NA	NA	NA	NA	NA
PJRU7_001834-T1	hypothetical-protein-T551_01538	2694	5.5173e-05	PMAC_002784-T1	PORYCT_001360-T1	NA	NA	NA	NA	NA
PJRU7_002180-T1	hypothetical-protein-T551_02383	663	6.59241e-05	PMAC_000899-T1	PORYCT_001352-T1	NA	NA	NA	NA	NA
PJRU7_000985-T1	hypothetical-protein-T551_02111	1272	0.000148846	PMAC_001753-T1	PORYCT_000773-T1	NA	NA	NA	NA	NA
PJRU7_000369-T1	hypothetical-protein-T551_00337	3321	0.000178913	PMAC_003077-T1	PORYCT_000401-T1	NA	NA	NA	NA	NA
PJRU7_000434-T1	hypothetical-protein-T551_00340	2103	0.00018806	PMAC_003028-T1	PORYCT_001245-T1	NA	NA	NA	NA	NA
PJRU7_000671-T1	hypothetical-protein-T551_02642	1329	0.000209843	PMAC_000524-T1	PORYCT_000682-T1	NA	NA	NA	NA	NA
PJRU7_003004-T1	hypothetical-protein-T551_01117	1839	0.000236595	PMAC_002689-T1	PORYCT_003191-T1	NA	NA	NA	NA	NA
PJRU7_002465-T1	alpha	1476	0.000241866	PMAC_002062-T1	PORYCT_001758-T1	NA	NA	NA	NA	NA
PJRU7_002000-T1	fumarate-hydratase	1272	0.000390327	PMAC_001633-T1	PORYCT_001369-T1	NA	NA	NA	NA	NA
PJRU7_001488-T1	dihydroorotate-dehydrogenase-(fumarate)	1059	0.000422278	PMAC_001056-T1	PORYCT_001447-T1	NA	NA	NA	NA	NA
PJRU7_000826-T1	hypothetical-protein-T551_00370	1647	0.000429111	PMAC_002797-T1	PORYCT_001322-T1	NA	NA	NA	NA	NA
PJRU7_002083-T1	hypothetical-protein-T551_03235	891	0.00102452	PMAC_001923-T1	PORYCT_002832-T1	NA	NA	NA	NA	NA
PJRU7_001400-T1	hypothetical-protein-T551_03191	1485	0.00121586	PMAC_001287-T1	PORYCT_001286-T1	NA	NA	NA	NA	NA
PJRU7_002969-T1	40S-ribosomal-protein-S12	405	0.00128569	PMAC_001849-T1	PORYCT_003248-T1	NA	NA	NA	NA	NA
PJRU7_002733-T1	histone-H2A	387	0.00131604	PMAC_002431-T1	PORYCT_001973-T1	NA	NA	NA	NA	NA
PJRU7_001790-T1	hypothetical-protein-T551_02711	1425	0.00301887	PMAC_002203-T1	PORYCT_002284-T1	NA	NA	NA	NA	NA
PJRU7_002251-T1	hypothetical-protein-T551_02199	666	0.00358148	PMAC_000999-T1	PORYCT_001729-T1	NA	NA	NA	NA	NA
PJRU7_002219-T1	hypothetical-protein-T551_00157	1227	0.00665112	PMAC_001876-T1	PORYCT_003116-T1	NA	NA	NA	NA	NA
PJRU7_001867-T1	dihydrolipoyl-dehydrogenase	1461	0.00694442	PMAC_001715-T1	PORYCT_002772-T1	NA	NA	NA	NA	NA
PJRU7_003236-T1	hypothetical-protein-T551_01160	504	0.00746283	PMAC_000444-T1	PORYCT_001922-T1	NA	NA	NA	NA	NA
PJRU7_001947-T1	hypothetical-protein-T551_01293	1137	0.0080902	PMAC_001733-T1	PORYCT_002136-T1	NA	NA	NA	NA	NA
PJRU7_002836-T1	hypothetical-protein-T551_01354	423	0.00889165	PMAC_002127-T1	PORYCT_002907-T1	NA	NA	NA	NA	NA
PJRU7_001161-T1	hypothetical-protein-T551_02674	1683	0.0131784	PMAC_001627-T1	PORYCT_000947-T1	NA	NA	NA	NA	NA
PJRU7_000732-T1	hypothetical-protein-T551_02294	1716	0.0132628	PMAC_000624-T1	PORYCT_000748-T1	NA	NA	NA	NA	NA
PJRU7_001145-T1	hypothetical-protein-T551_01251	561	0.0139473	PMAC_000998-T1	PORYCT_000959-T1	NA	NA	NA	NA	NA
PJRU7_001141-T1	hypothetical-protein-T551_03583	4584	0.0168917	PMAC_002806-T1	PORYCT_002876-T1	NA	NA	NA	NA	NA
PJRU7_000683-T1	hypothetical-protein-T551_02643	1833	0.0229199	PMAC_000545-T1	PORYCT_000702-T1	NA	NA	NA	NA	NA
PJRU7_002428-T1	hypothetical-protein-T551_02400	2946	0.0270513	PMAC_000639-T1	PORYCT_001498-T1	NA	NA	NA	NA	NA
PJRU7_001859-T1	mitosis-protein-dim1	411	0.0275612	PMAC_001407-T1	PORYCT_001476-T1	NA	NA	NA	NA	NA
PJRU7_002288-T1	hypothetical-protein-T551_00752	447	0.027578	PMAC_001907-T1	PORYCT_001539-T1	NA	NA	NA	NA	NA
PJRU7_001785-T1	hypothetical-protein-T551_01962	555	0.0301505	PMAC_001900-T1	PORYCT_002018-T1	NA	NA	NA	NA	NA
PJRU7_000349-T1	hypothetical-protein-T551_02449	693	7.94678e-13	PMAC_003399-T1	PORYCT_000202-T1	PCANCK_000758-T1	XP_018227070.1	XP_007872845.1	MERGE_001406-T1	SPAC10F6.06	viable	RNA-binding protein Vip1
PJRU7_001954-T1	hypothetical-protein-T551_02550	3537	3.30082e-05	PMAC_001218-T1	PORYCT_001396-T1	PCANCK_002524-T1	XP_018224476.1	XP_007873751.1	MERGE_002118-T1	SPAC110.02	viable	mitotic and meiotic cohesin loader subunit Pds5
PJRU7_001150-T1	hypothetical-protein-T551_00677	2220	0.000103084	PMAC_000852-T1	PORYCT_001146-T1	PCANCK_001239-T1	XP_018225057.1	XP_007874496.1	MERGE_001940-T1	SPAC11G7.02	viable	HECT-type ubiquitin-protein ligase E3 Pub1
PJRU7_002763-T1	isocitrate-dehydrogenase	1077	0.00287784	PMAC_001618-T1	PORYCT_002354-T1	PCANCK_001616-T1	XP_018227528.1	XP_007874684.1	MERGE_000858-T1	SPAC11G7.03	viable	isocitrate dehydrogenase (NAD+) subunit 1 Idh1
PJRU7_000752-T1	hypothetical-protein-T551_03557	1029	0.0364569	PMAC_003075-T1	PORYCT_002823-T1	PCANCK_003196-T1	XP_018226585.1	XP_007871892.1	MERGE_000557-T1	SPAC11H11.06	inviable	ARP2/3 actin-organizing complex subunit Arp2
PJRU7_002564-T1	hypothetical-protein-T551_02585	438	3.74614e-08	PMAC_000531-T1	PORYCT_002788-T1	PCANCK_003068-T1	XP_018224445.1	XP_007873785.1	MERGE_002632-T1	SPAC1296.02	viable	cytochrome c oxidase subunit IV (predicted)
PJRU7_000449-T1	hypothetical-protein-T551_02460	1254	5.19453e-05	PMAC_003383-T1	PORYCT_000387-T1	PCANCK_000865-T1	XP_018227080.1	XP_007872835.1	MERGE_001293-T1	SPAC12G12.13c	viable	TRAMP complex poly(A) polymerase subunit Cid14
PJRU7_001687-T1	hypothetical-protein-T551_03051	696	2.35172e-07	PMAC_002907-T1	PORYCT_002381-T1	PCANCK_001129-T1	XP_018224353.1	XP_007875481.1	MERGE_001215-T1	SPAC13C5.01c	viable	20S proteasome complex subunit alpha 3 Pre9
PJRU7_000946-T1	hypothetical-protein-T551_02493	1068	4.62895e-06	PMAC_003301-T1	PORYCT_000709-T1	PCANCK_001927-T1	XP_018226080.1	XP_007873310.1	MERGE_002887-T1	SPAC144.17c	viable	6-phosphofructo-2-kinase (predicted)
PJRU7_002262-T1	sodium/hydrogen-exchanger-3	1602	2.08203e-17	PMAC_002634-T1	PORYCT_001600-T1	PCANCK_001930-T1	XP_018227662.1	XP_007875075.1	MERGE_000585-T1	SPAC15A10.06	viable	CPA1 sodium ion/proton antiporter (predicted)
PJRU7_002559-T1	hypothetical-protein-T551_02761	915	1.51566e-07	PMAC_002898-T1	PORYCT_001385-T1	PCANCK_000194-T1	XP_018224191.1	XP_007875052.1	MERGE_000209-T1	SPAC16E8.11c	inviable	transcription factor TFIIH complex subunit Tfb1 (predicted)
PJRU7_001805-T1	transcription-initiation-factor-IIB	1011	0.0127194	PMAC_002831-T1	PORYCT_001327-T1	PCANCK_001736-T1	XP_018227014.1	XP_007872903.1	MERGE_001899-T1	SPAC16E8.16	inviable	transcription factor TFIIB
PJRU7_002994-T1	hypothetical-protein-T551_00532	1563	0.000146845	PMAC_001189-T1	PORYCT_002493-T1	*	XP_018226043.1	XP_007874720.1	MERGE_001332-T1	SPAC1786.01c	viable	triacylglycerol lipase ptl2
PJRU7_001894-T1	GTP-cyclohydrolase-I	615	6.17172e-11	PMAC_001558-T1	PORYCT_001415-T1	PCANCK_002857-T1	XP_018226736.1	XP_007873476.1	MERGE_001546-T1	SPAC17A5.13	inviable	GTP cyclohydrolase Fol2 (predicted)
PJRU7_001045-T1	hypothetical-protein-T551_01488	1692	0.0422424	PMAC_003238-T1	PORYCT_000835-T1	PCANCK_001168-T1	XP_018225940.1	XP_007874832.1	MERGE_002771-T1	SPAC17C9.01c	inviable	anaphase-promoting complex TPR lobe subcomplex subunit Apc3
PJRU7_001321-T1	hypothetical-protein-T551_01264	600	0.000361569	PMAC_001170-T1	PORYCT_001879-T1	PCANCK_002127-T1	XP_018225233.1	XP_007874147.1	MERGE_001559-T1	SPAC17C9.10	viable	vacuolar amino acid transmembrane transporter Stm1 (predicted)
PJRU7_001573-T1	methionyl-tRNA-formyltransferase	948	0.000513881	PMAC_001255-T1	PORYCT_003045-T1	PCANCK_003070-T1	XP_018226709.1	XP_007873507.1	MERGE_001230-T1	SPAC1805.09c	viable	mitochondrial methionyl-tRNA formyltransferase Fmt1 (predicted)
PJRU7_001284-T1	hypothetical-protein-T551_01723	954	8.87636e-07	PMAC_001179-T1	PORYCT_001121-T1	PCANCK_001352-T1	XP_018224875.1	XP_007874358.1	MERGE_001683-T1	SPAC1834.06c	inviable	mo25 family protein Pmo25
PJRU7_000249-T1	hypothetical-protein-T551_01195	555	0.0289932	PMAC_000256-T1	PORYCT_000430-T1	PCANCK_002878-T1	XP_018226134.1	XP_007872729.1	MERGE_000121-T1	SPAC19D5.05c	inviable	U3 snoRNP-associated protein Imp3 (predicted)
PJRU7_001863-T1	hypothetical-protein-T551_02355	1041	0.000212134	PMAC_001629-T1	PORYCT_000943-T1	PCANCK_001793-T1	XP_018225596.1	XP_007875293.1	MERGE_002520-T1	SPAC19G12.14	inviable	1-phosphatidylinositol-4-phosphate 5-kinase Its3
PJRU7_000142-T1	V-type-proton-ATPase-proteolipid-subunit	483	9.22547e-06	PMAC_000098-T1	PORYCT_001231-T1	PCANCK_000991-T1	XP_018225682.1	XP_007875202.1	MERGE_000103-T1	SPAC1B3.14	condition-dependent	V-type ATPase V0 subunit c (proteolipid subunit)
PJRU7_002516-T1	Non-specific serine/threonine protein kinase-T551_02221	2316	1.51115e-22	PMAC_000674-T1	PORYCT_001919-T1	PCANCK_003296-T1	XP_018224718.1	XP_007875644.1	MERGE_001478-T1	SPAC1B9.02c	viable	serine/threonine protein kinase Sck1
PJRU7_002232-T1	hypothetical-protein-T551_02564	5649	0.00500958	PMAC_000873-T1	PORYCT_001582-T1	PCANCK_002773-T1	XP_018224461.1	XP_007873766.1	MERGE_002390-T1	SPAC1D4.14	inviable	THO complex subunit Tho2 (predicted)
PJRU7_002042-T1	hypothetical-protein-T551_02907	2205	0.00131482	PMAC_002224-T1	PORYCT_002412-T1	PCANCK_001475-T1	XP_018226390.1	XP_007872102.1	MERGE_002961-T1	SPAC1F3.01	viable	exosome 3'-5' exoribonuclease subunit Rrp6
PJRU7_000892-T1	hypothetical-protein-T551_01702	1464	6.90301e-10	PMAC_000820-T1	PORYCT_000857-T1	PCANCK_000939-T1	XP_018224897.1	XP_007874382.1	MERGE_002031-T1	SPAC1F3.09	viable	CwfJ family protein- splicing factor (predicted)
PJRU7_000154-T1	hypothetical-protein-T551_03616	651	0.00150761	PMAC_002278-T1	PORYCT_000182-T1	PCANCK_000232-T1	XP_018227198.1	XP_007872427.1	MERGE_000302-T1	SPAC20H4.02	viable	Golgi Dsc E3 ligase complex subunit Dsc3
PJRU7_002080-T1	hypothetical-protein-T551_02184	1005	0.00965171	PMAC_001175-T1	PORYCT_001605-T1	PCANCK_002947-T1	XP_018224682.1	XP_007875609.1	MERGE_000925-T1	SPAC222.11	inviable	coproporphyrinogen III oxidase Hem13 (predicted)
PJRU7_000942-T1	hypothetical-protein-T551_02829	720	8.42786e-08	PMAC_001191-T1	PORYCT_002741-T1	PCANCK_002437-T1	XP_018226473.1	XP_007872013.1	MERGE_002335-T1	SPAC227.08c	inviable	mRNA cleavage and polyadenylation specificity factor complex Yth1
PJRU7_000866-T1	hypothetical-protein-T551_03308	1440	2.07478e-05	PMAC_002816-T1	PORYCT_002567-T1	PCANCK_003307-T1	XP_018226533.1	XP_007871949.1	MERGE_001380-T1	SPAC227.12	inviable	U4/U6 x U5 tri-snRNP complex WD repeat subunit Rna4
PJRU7_003219-T1	hypothetical-protein-T551_01422	1638	0.00201558	PMAC_002922-T1	PORYCT_003097-T1	PCANCK_000243-T1	XP_018227163.1	XP_007872746.1	MERGE_000116-T1	SPAC22A12.07c	viable	protein O-mannosyltransferase Ogm1
PJRU7_003336-T1	ATP-dependent-protease-La	3141	0.0452138	PMAC_002451-T1	PORYCT_003349-T1	PCANCK_000224-T1	XP_018227643.1	XP_007873196.1	MERGE_001489-T1	SPAC22F3.06c	viable	mitochondrial matrix Lon protease
PJRU7_001457-T1	hypothetical-protein-T551_01941	1914	0.0221636	PMAC_002222-T1	PORYCT_001862-T1	PCANCK_001510-T1	XP_018225772.1	XP_007873950.1	MERGE_001237-T1	SPAC22H10.11c	viable	transcriptional corepressor for ribosomal proteins via TOR signaling pathway Crf1 (predicted)
PJRU7_001326-T1	inorganic-pyrophosphatase	432	0.000262564	PMAC_002083-T1	PORYCT_000927-T1	PCANCK_002267-T1	XP_018227335.1	XP_007872281.1	MERGE_002315-T1	SPAC23C11.05	inviable	inorganic pyrophosphatase Ipp1 (predicted)
PJRU7_001089-T1	hypothetical-protein-T551_03173	2631	0.0261334	PMAC_001028-T1	PORYCT_001085-T1	PCANCK_001276-T1	XP_018224239.1	XP_007873241.1	MERGE_000868-T1	SPAC23H4.14	viable	guanyl-nucleotide exchange factor- HOPS complex subunit Vam6 (predicted)
PJRU7_001153-T1	hypothetical-protein-T551_03177	1197	0.0171092	PMAC_001080-T1	PORYCT_001190-T1	PCANCK_001228-T1	XP_018224244.1	XP_007873246.1	MERGE_000810-T1	SPAC23H4.15	inviable	ribosome biogenesis protein Tsr1 (predicted)
PJRU7_002535-T1	hypothetical-protein-T551_02939	2433	0.00304998	PMAC_002725-T1	PORYCT_001103-T1	PCANCK_000814-T1	XP_018226359.1	XP_007872138.1	MERGE_003183-T1	SPAC24H6.13	viable	calcium permeable stress-gated cation channel (predicted)
PJRU7_002217-T1	serine-tRNA-ligase	1296	7.18188e-06	PMAC_002091-T1	PORYCT_002862-T1	PCANCK_000355-T1	XP_018224294.1	XP_007873301.1	MERGE_000059-T1	SPAC25B8.06c	condition-dependent	mitochondrial serine-tRNA ligase (predicted)
PJRU7_001460-T1	hypothetical-protein-T551_00700	2244	0.030651	PMAC_001111-T1	PORYCT_002622-T1	PCANCK_003065-T1	XP_018227215.1	XP_007872409.1	MERGE_000528-T1	SPAC25G10.08	inviable	translation initiation factor eIF3b (p84)
PJRU7_002989-T1	hypothetical-protein-T551_00830	1131	0.015372	PMAC_000755-T1	PORYCT_002778-T1	*	XP_018226917.1	XP_007872999.1	MERGE_003065-T1	SPAC2C4.15c	viable	UBX domain protein Ubx2
PJRU7_002185-T1	hypothetical-protein-T551_00454	2634	0.0299614	PMAC_001622-T1	PORYCT_001499-T1	PCANCK_001680-T1	XP_018226778.1	XP_007873430.1	MERGE_002225-T1	SPAC2F3.10	inviable	GARP complex subunit Vps54 (predicted)
PJRU7_000643-T1	hypothetical-protein-T551_01691	1779	2.72378e-07	PMAC_000597-T1	PORYCT_000663-T1	PCANCK_000661-T1	XP_018224908.1	XP_007874392.1	MERGE_002242-T1	SPAC2G11.11c	inviable	ATP-dependent RNA helicase Prh1 (predicted)
PJRU7_000884-T1	hypothetical-protein-T551_01701	471	0.000207607	PMAC_000810-T1	PORYCT_000849-T1	PCANCK_000921-T1	XP_018224898.1	XP_007874384.1	MERGE_002045-T1	SPAC2G11.15c	viable	rRNA methyltransferase Tgs1
PJRU7_001198-T1	SUMO-conjugating-enzyme-ubc9	453	8.53236e-05	PMAC_001045-T1	PORYCT_000994-T1	PCANCK_002234-T1	XP_018225225.1	XP_007874139.1	MERGE_001444-T1	SPAC30D11.13	condition-dependent	SUMO conjugating enzyme E2 Hus5
PJRU7_002338-T1	hypothetical-protein-T551_01790	897	0.00128646	PMAC_000931-T1	PORYCT_000745-T1	PCANCK_001449-T1	XP_018224365.1	XP_007875468.1	MERGE_001006-T1	SPAC31A2.11c	viable	nutritional copper sensing transcription factor Cuf1
PJRU7_002502-T1	hypothetical-protein-T551_01589	1194	4.97287e-07	PMAC_002126-T1	PORYCT_001792-T1	PCANCK_001148-T1	XP_018225558.1	XP_007875334.1	MERGE_002842-T1	SPAC328.05	viable	RNA-binding protein involved in export of mRNAs Hrb1 (predicted)
PJRU7_002334-T1	hypothetical-protein-T551_00464	1623	0.00126764	PMAC_001468-T1	PORYCT_002086-T1	PCANCK_001512-T1	XP_018226768.1	XP_007873440.1	MERGE_002084-T1	SPAC343.04c	viable	GID complex subunit Gid7 (predicted)
PJRU7_000167-T1	hypothetical-protein-T551_03267	1749	2.51577e-09	PMAC_002303-T1	PORYCT_002455-T1	PCANCK_001261-T1	XP_018227718.1	XP_019613291.1	MERGE_001484-T1	SPAC3F10.16c	viable	GTP binding protein- HSR1-related (predicted)
PJRU7_002055-T1	hypothetical-protein-T551_01300	4596	0.0224623	PMAC_001834-T1	PORYCT_002181-T1	PCANCK_001489-T1	XP_018225267.1	XP_007874184.1	MERGE_002185-T1	SPAC3H5.06c	inviable	DNA polymerase alpha catalytic subunit
PJRU7_002353-T1	hypothetical-protein-T551_00758	444	0.00379767	PMAC_002004-T1	PORYCT_001589-T1	PCANCK_002468-T1	XP_018227273.1	XP_007872348.1	*	SPAC4F10.14c	viable	nascent polypeptide-associated complex beta subunit
PJRU7_002151-T1	hypothetical-protein-T551_02915	1194	0.00819623	PMAC_002338-T1	PORYCT_000904-T1	PCANCK_001358-T1	XP_018226382.1	XP_007872110.1	MERGE_003025-T1	SPAC4F10.18	viable	nucleoporin- WD repeat Nup37
PJRU7_002178-T1	hypothetical-protein-T551_02736	879	0.00308123	PMAC_002580-T1	PORYCT_001655-T1	PCANCK_001855-T1	XP_018227667.1	XP_007875080.2	*	SPAC4F8.04	inviable	Brix domain protein Rpf1 (predicted)
PJRU7_000419-T1	hypothetical-protein-T551_00632	3762	0.0174784	PMAC_000342-T1	PORYCT_000582-T1	PCANCK_000456-T1	XP_018225105.1	XP_007874451.1	MERGE_003188-T1	SPAC4F8.13c	inviable	RasGAP GTPase activating protein IQGAP Rng2
PJRU7_003216-T1	leucine-tRNA-ligase	2292	4.92707e-09	PMAC_000494-T1	PORYCT_001944-T1	PCANCK_001537-T1	XP_018225157.1	XP_007874067.1	MERGE_000455-T1	SPAC4G8.09	inviable	mitochondrial leucine-tRNA ligase (predicted)
PJRU7_001215-T1	hypothetical-protein-T551_03329	387	0.000169214	PMAC_000787-T1	PORYCT_002579-T1	PCANCK_001816-T1	XP_018225177.1	XP_007874089.1	MERGE_000771-T1	SPAC4G9.16c	viable	60S ribosomal protein L9
PJRU7_000828-T1	hypothetical-protein-T551_00048	1089	1.74005e-06	PMAC_000598-T1	PORYCT_000859-T1	PCANCK_000247-T1	XP_018224207.1	XP_007873209.1	MERGE_001351-T1	SPAC56F8.06c	viable	dolichyl-phosphate-glucose-glycolipid alpha-glucosyltransferase Alg10
PJRU7_001963-T1	hypothetical-protein-T551_00136	534	0.04607	PMAC_001628-T1	PORYCT_003092-T1	PCANCK_002811-T1	XP_018226740.1	XP_007873471.1	MERGE_001623-T1	SPAC56F8.11	inviable	signal peptidase subunit Spc3 (predicted)
PJRU7_002073-T1	hypothetical-protein-T551_00736	537	0.0054569	PMAC_001698-T1	PORYCT_001413-T1	PCANCK_002638-T1	XP_018227250.1	XP_007872372.1	MERGE_001184-T1	SPAC57A10.14	viable	SAGA complex deubiquitinating submodule subunit Sgf11
PJRU7_000867-T1	hypothetical-protein-T551_02488	954	4.54724e-05	PMAC_003319-T1	PORYCT_000651-T1	PCANCK_001869-T1	XP_018226084.1	XP_007873065.1	MERGE_002915-T1	SPAC630.12	inviable	GPI-remodelling mannose-ethanolamine phosphate phosphodiesterase (predicted)
PJRU7_002225-T1	hypothetical-protein-T551_02739	2709	0.000449368	PMAC_002607-T1	PORYCT_001614-T1	PCANCK_001895-T1	XP_018227664.1	XP_007875077.1	MERGE_000619-T1	SPAC637.04	inviable	phosphatidylinositol-4 kinase plasma membrane scaffold Erf3 partner Ypp1
PJRU7_001977-T1	hypothetical-protein-T551_02723	1152	0.0372344	PMAC_002393-T1	PORYCT_001790-T1	PCANCK_001431-T1	XP_018224499.1	XP_007873725.1	MERGE_001674-T1	SPAC664.03	viable	RNA polymerase II associated Paf1 complex (predicted)
PJRU7_002877-T1	hypothetical-protein-T551_01358	1155	0.026919	PMAC_002156-T1	PORYCT_002921-T1	PCANCK_001294-T1	XP_018227094.1	XP_007872819.1	MERGE_001047-T1	SPAC664.07c	viable	checkpoint clamp complex protein Rad9
PJRU7_000744-T1	hypothetical-protein-T551_02094	1854	0.0361175	PMAC_001970-T1	PORYCT_000766-T1	PCANCK_002647-T1	XP_018225858.1	XP_007873861.1	MERGE_001696-T1	SPAC6B12.12	viable	mitochondrial TOM complex subunit Tom70 (predicted)
PJRU7_000615-T1	hypothetical-protein-T551_00641	999	0.00128285	PMAC_000382-T1	PORYCT_000747-T1	PCANCK_000679-T1	XP_018225096.1	XP_007874460.1	MERGE_003165-T1	SPAC6F12.13c	inviable	geranyltranstransferase Fps1
PJRU7_002991-T1	hypothetical-protein-T551_00236	2361	0.0188822	PMAC_001799-T1	PORYCT_003250-T1	PCANCK_002532-T1	XP_018227560.1	XP_007873105.1	MERGE_002587-T1	SPAC7D4.11c	inviable	secretory pathway protein Sec39 (predicted)
PJRU7_001589-T1	hypothetical-protein-T551_01519	3045	0.00307024	PMAC_002967-T1	PORYCT_001233-T1	PCANCK_001547-T1	XP_018227028.1	XP_007872888.1	MERGE_002061-T1	SPAC824.02	viable	GPI inositol deacylase Bst1 (predicted)
PJRU7_001128-T1	hypothetical-protein-T551_03176	1482	0.0318185	PMAC_001065-T1	PORYCT_001114-T1	PCANCK_001247-T1	XP_018224243.1	XP_007873245.1	MERGE_000834-T1	SPAC959.03c	inviable	U3 snoRNP-associated protein Utp7 (predicted)
PJRU7_000819-T1	hypothetical-protein-T551_00653	1299	0.000171415	PMAC_000572-T1	PORYCT_000921-T1	PCANCK_000907-T1	XP_018225082.1	XP_007874473.1	MERGE_002202-T1	SPAC9G1.13c	inviable	Swr1 complex subunit Swc4
PJRU7_001311-T1	Cation-transporting ATPase-T551_02322	3087	5.06882e-34	PMAC_001117-T1	PORYCT_001265-T1	PCANCK_001274-T1	XP_018225632.1	XP_007875256.1	MERGE_002089-T1	SPACUNK4.07c	viable	P-type ATPase- calcium transporting Cta4
PJRU7_000654-T1	hypothetical-protein-T551_02291	3594	0.0208803	PMAC_000549-T1	PORYCT_000689-T1	PCANCK_000630-T1	XP_018224647.1	XP_007875573.1	MERGE_000428-T1	SPAPB1A10.06c	inviable	ATP-dependent RNA helicase Dhx37 (predicted)
PJRU7_001978-T1	hypothetical-protein-T551_02178	2154	1.26703e-08	PMAC_001262-T1	PORYCT_001549-T1	PCANCK_002880-T1	XP_018224675.1	XP_007875602.1	MERGE_000832-T1	SPAPB1E7.09	condition-dependent	protein O-mannosyltransferase Ogm2
PJRU7_001333-T1	isopentenyl-diphosphate-delta-isomerase	705	0.00284895	PMAC_001183-T1	PORYCT_001890-T1	PCANCK_002114-T1	XP_018225235.1	XP_007874150.1	MERGE_001582-T1	SPBC106.15	inviable	isopentenyl-diphosphate delta-isomerase Idi1
PJRU7_001732-T1	hypothetical-protein-T551_01749	1788	0.00226444	PMAC_001554-T1	PORYCT_003296-T1	PCANCK_001230-T1	XP_018224847.1	XP_007874327.1	MERGE_001236-T1	SPBC1105.08	viable	EMP70 family endosomal transport protein Emp70
PJRU7_002110-T1	ribosomal-protein-S15	930	0.0166883	PMAC_001973-T1	PORYCT_002838-T1	PCANCK_000521-T1	XP_018224284.1	XP_007873290.1	MERGE_000176-T1	SPBC11B10.04c	inviable	mitochondrial ribosomal protein subunit S28 (predicted)
PJRU7_003258-T1	hypothetical-protein-T551_00884	1212	0.000800237	PMAC_002888-T1	PORYCT_002923-T1	PCANCK_000871-T1	XP_018224597.1	XP_007873625.1	MERGE_000197-T1	SPBC1289.08	viable	UDP-N-acetylglucosamine diphosphorylase Uap1/Qri1(predicted)
PJRU7_002533-T1	hypothetical-protein-T551_01328	3348	0.00358298	PMAC_002388-T1	PORYCT_002806-T1	PCANCK_002433-T1	XP_018226263.1	XP_007872593.1	MERGE_002038-T1	SPBC12C2.02c	viable	Rictor homolog- Ste20
PJRU7_000228-T1	translation-elongation-factor-G	2430	0.000662936	PMAC_000285-T1	PORYCT_000573-T1	PCANCK_000381-T1	XP_018227761.1	XP_007875183.1	MERGE_002179-T1	SPBC1306.01c	inviable	mitochondrial translation elongation factor G Mef1 (predicted)
PJRU7_002977-T1	hypothetical-protein-T551_00235	3156	0.00397621	PMAC_001816-T1	PORYCT_003249-T1	PCANCK_002547-T1	XP_018227559.1	XP_007873104.1	MERGE_002601-T1	SPBC146.01	inviable	mediator complex subunit Med15
PJRU7_001132-T1	mitochondrial import inner membrane translocase subunit TIM44-T551_03323	1368	3.85598e-12	PMAC_000850-T1	PORYCT_002594-T1	PCANCK_001569-T1	XP_018225183.1	XP_007874095.1	MERGE_000835-T1	SPBC14C8.02	inviable	TIM23 translocase complex subunit Tim44 (predicted)
PJRU7_000317-T1	hypothetical-protein-T551_03525	225	0.00148359	PMAC_003240-T1	PORYCT_002001-T1	PCANCK_002397-T1	XP_018226615.1	XP_007871862.1	MERGE_000195-T1	SPBC1539.06	viable	fatty-acyl-CoA binding protein Acb1 (predicted)
PJRU7_001028-T1	hypothetical-protein-T551_00384	2922	0.00491197	PMAC_002655-T1	PORYCT_001438-T1	PCANCK_001419-T1	XP_018225348.1	XP_007874990.1	MERGE_001614-T1	SPBC1604.21c	inviable	ubiquitin activating enzyme E1
PJRU7_003202-T1	40S-ribosomal-protein-S27	195	4.54783e-06	PMAC_002879-T1	PORYCT_003091-T1	PCANCK_000340-T1	XP_018227161.1	XP_007872748.1	MERGE_000198-T1	SPBC1685.10	viable	40S ribosomal protein S27 (predicted)
PJRU7_003026-T1	hypothetical-protein-T551_00837	777	0.0103866	PMAC_000666-T1	PORYCT_002804-T1	PCANCK_002787-T1	XP_018226910.1	XP_007873006.1	MERGE_003104-T1	SPBC16A3.14	viable	superoxide dismutase- mitochondrial ribosomal protein subunit (predicted)
PJRU7_001259-T1	proliferating-cell-nuclear-antigen	750	4.86285e-09	PMAC_001490-T1	PORYCT_002660-T1	PCANCK_002184-T1	XP_018226447.1	XP_007872039.1	MERGE_002553-T1	SPBC16D10.09	inviable	PCNA
PJRU7_002683-T1	hypothetical-protein-T551_01074	2544	0.0184008	PMAC_002204-T1	PORYCT_003228-T1	PCANCK_001893-T1	XP_018227362.1	XP_007872252.1	MERGE_002590-T1	SPBC1703.14c	viable	DNA topoisomerase I
PJRU7_001489-T1	hypothetical-protein-T551_03349	1197	6.03602e-08	PMAC_001918-T1	PORYCT_002313-T1	PCANCK_002384-T1	XP_018227323.1	XP_007872293.1	MERGE_002156-T1	SPBC1709.03	viable	DUF3844 family transmembrane protein- conserved in fungi
PJRU7_002032-T1	hypothetical-protein-T551_00141	2157	0.000232473	PMAC_001718-T1	PORYCT_003102-T1	PCANCK_002739-T1	XP_018226831.1	XP_007873378.1	MERGE_002773-T1	SPBC17G9.04c	inviable	nucleoporin Nup85
PJRU7_000754-T1	hypothetical-protein-T551_02991	705	0.0146447	PMAC_002179-T1	PORYCT_002053-T1	*	XP_018226182.1	XP_007872677.1	MERGE_000741-T1	SPBC1861.08c	inviable	U2 snRNP-associated protein Lea1 (predicted)
PJRU7_000328-T1	hypothetical-protein-T551_03415	957	3.29561e-07	PMAC_000217-T1	PORYCT_002108-T1	PCANCK_002522-T1	XP_018225014.1	XP_007874537.1	MERGE_001346-T1	SPBC18E5.05c	viable	elongator complex subunit Elp5 (predicted)
PJRU7_001262-T1	hypothetical-protein-T551_00079	426	0.000425848	PMAC_000977-T1	PORYCT_002986-T1	PCANCK_003259-T1	XP_018226683.1	XP_007873538.1	MERGE_000930-T1	SPBC19C2.12	inviable	mitochondrial ribosomal protein subunit L51 (predicted)
PJRU7_002196-T1	hypothetical-protein-T551_01780	1809	9.22632e-05	PMAC_002023-T1	PORYCT_003322-T1	PCANCK_001409-T1	XP_018224372.1	XP_007875462.1	MERGE_000913-T1	SPBC19F8.03c	viable	ENTH/VHS domain protein (predicted)
PJRU7_000365-T1	hypothetical-protein-T551_00928	1953	0.043828	PMAC_000401-T1	PORYCT_000565-T1	PCANCK_000699-T1	XP_018225312.1	XP_007875028.1	MERGE_002248-T1	SPBC19G7.07c	viable	mitochondrial PPR repeat protein Ppr3
PJRU7_001919-T1	hypothetical-protein-T551_01017	4329	0.00350322	PMAC_001788-T1	PORYCT_003148-T1	PCANCK_002356-T1	XP_018226316.1	XP_007872535.1	MERGE_002686-T1	SPBC1A4.03c	inviable	DNA topoisomerase II
PJRU7_001202-T1	hypothetical-protein-T551_00390	2490	0.00157308	PMAC_002534-T1	PORYCT_001540-T1	PCANCK_001593-T1	XP_018225355.1	XP_007874981.1	MERGE_001431-T1	SPBC211.04c	inviable	MCM complex subunit Mcm6
PJRU7_001694-T1	hypothetical-protein-T551_03362	1191	0.0458371	PMAC_001737-T1	PORYCT_002245-T1	PCANCK_002540-T1	XP_018227311.1	XP_007872306.1	MERGE_001992-T1	SPBC215.09c	inviable	acetyl-CoA C-acetyltransferase Erg10 (predicted)
PJRU7_001373-T1	hypothetical-protein-T551_01269	6840	7.98934e-08	PMAC_001213-T1	PORYCT_001906-T1	PCANCK_002044-T1	XP_018225238.1	XP_007874153.1	MERGE_001607-T1	SPBC216.05	viable	ATR checkpoint kinase Rad3
PJRU7_003228-T1	hypothetical-protein-T551_00876	1113	0.00348918	PMAC_002973-T1	PORYCT_002893-T1	*	XP_018224589.1	XP_007873633.1	MERGE_000319-T1	SPBC21C3.18	viable	serine/threonine protein kinase Spo4
PJRU7_001608-T1	3	612	0.0200346	PMAC_002049-T1	PORYCT_001930-T1	*	XP_018224524.1	XP_007873696.1	MERGE_001312-T1	SPBC23E6.06c	inviable	3-4-dihydroxy-2-butanone 4-phosphate synthase Rib3 (predicted)
PJRU7_000925-T1	ribonucleoside-diphosphate-reductase-small-chain	1140	0.00889985	PMAC_000680-T1	PORYCT_002640-T1	PCANCK_003368-T1	XP_018226657.1	XP_007873567.1	MERGE_000608-T1	SPBC25D12.04	inviable	ribonucleotide reductase small subunit Suc22
PJRU7_002857-T1	hypothetical-protein-T551_00217	747	6.75124e-05	PMAC_002680-T1	PORYCT_001950-T1	PCANCK_002751-T1	XP_018225469.1	XP_007872476.1	MERGE_000261-T1	SPBC25H2.08c	viable	mitochondrial inner membrane magnesium ion transmembrane transporter Mrs2 (predicted)
PJRU7_001042-T1	hypothetical-protein-T551_02500	2094	0.00119642	PMAC_003265-T1	PORYCT_002699-T1	PCANCK_002002-T1	XP_018226073.1	XP_007873076.1	MERGE_002833-T1	SPBC27B12.04c	viable	SIP/FAR complex subunit- Far11/Csc2
PJRU7_000418-T1	hypothetical-protein-T551_02796	2394	2.2376e-07	PMAC_002759-T1	PORYCT_000519-T1	PCANCK_002872-T1	XP_018227493.1	XP_007874649.1	MERGE_000327-T1	SPBC28E12.02	viable	RNA-binding protein
PJRU7_002401-T1	hypothetical-protein-T551_01579	1707	3.51897e-05	PMAC_001962-T1	PORYCT_001702-T1	PCANCK_001303-T1	XP_018225569.1	XP_007875320.1	MERGE_002770-T1	SPBC29A10.05	viable	exonuclease I Exo1
PJRU7_002600-T1	hypothetical-protein-T551_02410	771	0.0219019	PMAC_000430-T1	PORYCT_001646-T1	PCANCK_002171-T1	XP_018224325.1	XP_007875439.1	MERGE_000427-T1	SPBC29A3.04	inviable	60S ribosomal protein L7a/L8 (predicted)
PJRU7_002462-T1	rRNA-2'-O-methyltransferase-fibrillarin	300	0.020252	PMAC_000615-T1	PORYCT_001533-T1	PCANCK_001999-T1	XP_018224332.1	XP_007875446.1	MERGE_000641-T1	SPBC2D10.10c	viable	fibrillarin- rRNA methyltransferase
PJRU7_000858-T1	hypothetical-protein-T551_00956	588	0.000172325	PMAC_000823-T1	PORYCT_000957-T1	PCANCK_002203-T1	XP_018226242.1	XP_007872615.1	MERGE_001717-T1	SPBC2D10.15c	viable	mitochondrial peptidyl-tRNA hydrolase Pth1 (predicted)
PJRU7_001446-T1	hypothetical-protein-T551_02144	654	1.60466e-09	PMAC_001374-T1	PORYCT_001269-T1	PCANCK_001121-T1	XP_018226125.1	XP_007873023.1	MERGE_003127-T1	SPBC2G5.02c	viable	CK2 family regulatory subunit Ckb2 (predicted)
PJRU7_000440-T1	hypothetical-protein-T551_00025	2601	0.000448082	PMAC_000292-T1	PORYCT_001039-T1	PCANCK_000657-T1	XP_018224232.1	XP_007873234.1	MERGE_001019-T1	SPBC30B4.05	inviable	karyopherin/importin beta family nuclear export signal receptor Kap109
PJRU7_000782-T1	calcium-transporting-P-type-ATPase	2655	2.79513e-05	PMAC_000700-T1	PORYCT_001177-T1	PCANCK_002523-T1	XP_018227050.1	XP_007872865.1	MERGE_001701-T1	SPBC31E1.02c	viable	plasma membrane P-type ATPase- calcium transporting Pmr1
PJRU7_001074-T1	hypothetical-protein-T551_00065	579	1.7169e-10	PMAC_000805-T1	PORYCT_000758-T1	PCANCK_003326-T1	XP_018226669.1	XP_007873555.1	MERGE_000752-T1	SPBC31F10.10c	viable	Armadillo-type fold protein- zf-MYND type zinc finger protein- Mub1-Rad6-Ubr2 ubiquitin ligase complex Mub1 (predicted)
PJRU7_001769-T1	actin-1	1125	4.32666e-05	PMAC_001556-T1	PORYCT_002069-T1	PCANCK_001770-T1	XP_018225256.1	XP_007874173.1	MERGE_001965-T1	SPBC32H8.12c	inviable	actin Act1
PJRU7_002158-T1	vacuolar-protein-8	1692	1.36939e-06	PMAC_002513-T1	PORYCT_001577-T1	PCANCK_002084-T1	XP_018226990.1	XP_007872927.1	MERGE_001506-T1	SPBC354.14c	viable	vacuolar protein Vac8 (predicted)
PJRU7_002116-T1	hypothetical-protein-T551_02374	1251	1.32625e-10	PMAC_000997-T1	PORYCT_001562-T1	PCANCK_002270-T1	XP_018224802.1	XP_007874275.1	MERGE_000695-T1	SPBC365.05c	inviable	splicing factor Slu7
PJRU7_001985-T1	hypothetical-protein-T551_01544	897	0.0258833	PMAC_002659-T1	PORYCT_001464-T1	PCANCK_001913-T1	XP_018227002.1	XP_007872915.1	MERGE_001700-T1	SPBC365.09c	inviable	human KIN ortholog (predicted)
PJRU7_002548-T1	hypothetical-protein-T551_00481	276	0.0024516	PMAC_001207-T1	PORYCT_002215-T1	PCANCK_001252-T1	XP_018226752.1	XP_007873456.1	MERGE_001832-T1	SPBC3B9.05	viable	helper of TIM Hot15 (predicted)
PJRU7_000197-T1	hypothetical-protein-T551_03269	1590	0.0253399	PMAC_002324-T1	PORYCT_002447-T1	PCANCK_001243-T1	XP_018227720.1	XP_007875138.1	MERGE_001510-T1	SPBC3E7.09	viable	Sad1-UNC-like protein involved protein folding in the ER (predicted)
PJRU7_001745-T1	hypothetical-protein-T551_01286	1179	3.86904e-05	PMAC_001537-T1	PORYCT_002062-T1	PCANCK_001787-T1	XP_018225255.1	XP_007874172.1	MERGE_001943-T1	SPBC3F6.01c	viable	TPR repeat serine/threonine protein phosphatase (predicted)
PJRU7_000363-T1	hypothetical-protein-T551_03632	651	0.00458833	PMAC_002443-T1	PORYCT_000497-T1	PCANCK_000480-T1	XP_018227182.1	XP_007872446.1	MERGE_000115-T1	SPBC428.13c	inviable	Sid2-Mob1 kinase complex regulatory subunit Mob1
PJRU7_000164-T1	hypothetical-protein-T551_02956	1794	0.000879368	PMAC_000237-T1	PORYCT_000613-T1	PCANCK_003082-T1	XP_018225300.1	XP_007874219.1	MERGE_002630-T1	SPBC4B4.09	inviable	U1 snRNP-associated protein Usp105
PJRU7_001319-T1	hypothetical-protein-T551_02135	1869	2.93726e-08	PMAC_001484-T1	PORYCT_001196-T1	PCANCK_000996-T1	XP_018226117.1	XP_007873031.1	MERGE_003088-T1	SPBC4F6.14	inviable	RNA-binding protein Nop4 (predicted)
PJRU7_001237-T1	hsp78-like-protein	2199	0.0164499	PMAC_001544-T1	PORYCT_001156-T1	PCANCK_000901-T1	XP_018226112.1	XP_007873037.1	MERGE_003061-T1	SPBC4F6.17c	inviable	mitochondrial heatshock protein Hsp78 (predicted)
PJRU7_003074-T1	hypothetical-protein-T551_00845	1434	6.42405e-06	PMAC_000536-T1	PORYCT_000414-T1	PCANCK_002871-T1	XP_018226902.1	XP_007873014.1	MERGE_003149-T1	SPBC577.07	inviable	ubiquitin C-terminal hydrolase Ubp10 (predicted)
PJRU7_003288-T1	hypothetical-protein-T551_01174	1134	0.00928395	PMAC_000242-T1	PORYCT_001715-T1	PCANCK_000287-T1	XP_018225138.1	XP_007874048.1	MERGE_000191-T1	SPBC582.07c	inviable	19S proteasome regulatory subunit Rpn7
PJRU7_002441-T1	hypothetical-protein-T551_02575	3759	2.70671e-06	PMAC_000675-T1	PORYCT_002693-T1	PCANCK_002933-T1	XP_018224449.1	XP_007873779.1	MERGE_002574-T1	SPBC651.08c	inviable	DNA-directed RNA polymerase III complex large subunit Rpc1 (predicted)
PJRU7_002194-T1	40S-ribosomal-protein-S0	798	0.00494794	PMAC_002061-T1	PORYCT_002853-T1	PCANCK_000404-T1	XP_018224290.1	XP_007873296.1	MERGE_000097-T1	SPBC685.06	viable	40S ribosomal protein S0A (p40)
PJRU7_002551-T1	hypothetical-protein-T551_00483	2355	0.0240614	PMAC_001174-T1	PORYCT_002224-T1	PCANCK_001220-T1	XP_018226750.1	XP_007873458.1	MERGE_001795-T1	SPBC713.04c	inviable	U3 snoRNP-associated protein Utp1 (predicted)
PJRU7_002942-T1	hypothetical-protein-T551_01630	1641	0.000521284	PMAC_002714-T1	PORYCT_002137-T1	PCANCK_000561-T1	XP_018225515.1	XP_007875383.1	MERGE_003136-T1	SPBC776.06c	viable	Arf3/6 docking factor (predicted)
PJRU7_002223-T1	hypothetical-protein-T551_02384	1122	0.0288752	PMAC_000887-T1	PORYCT_001359-T1	PCANCK_001755-T1	XP_018224811.1	XP_007874283.1	MERGE_000785-T1	SPBC800.13	inviable	histone H4 variant- CENP-T ortholog
PJRU7_001597-T1	hypothetical-protein-T551_02338	2691	0.000423517	PMAC_001385-T1	PORYCT_001110-T1	PCANCK_001550-T1	XP_018225614.1	XP_007875272.1	MERGE_002347-T1	SPBC887.04c	viable	WD repeat protein Lub1
PJRU7_001442-T1	ribosomal-protein-L14	384	0.00255792	PMAC_001635-T1	PORYCT_002616-T1	PCANCK_002040-T1	XP_018226436.1	XP_007872051.1	MERGE_002675-T1	SPBC887.07	inviable	mitochondrial ribosomal protein subunit L38 (predicted)
PJRU7_001322-T1	hypothetical-protein-T551_01724	1980	0.00211739	PMAC_001195-T1	PORYCT_001141-T1	PCANCK_001392-T1	XP_018224874.1	XP_007874357.1	MERGE_001632-T1	SPBC8D2.07c	inviable	transcription factor TFIIIC complex subunit Sfc9 (predicted)
PJRU7_000726-T1	lipoyl-synthase	735	2.75938e-06	PMAC_002900-T1	PORYCT_001092-T1	PCANCK_001340-T1	XP_018226274.1	XP_007872582.1	MERGE_002198-T1	SPBC8D2.15	inviable	mitochondrial lipoic acid synthetase Lip5 (predicted)
PJRU7_000745-T1	hypothetical-protein-T551_02816	3729	0.0417869	PMAC_002539-T1	PORYCT_002759-T1	PCANCK_002679-T1	XP_018226026.1	XP_007874737.1	MERGE_001606-T1	SPBC8D2.20c	condition-dependent	COPII-coated vesicle component Sec31 (predicted)
PJRU7_000576-T1	hypothetical-protein-T551_00941	1242	0.00259652	PMAC_000573-T1	PORYCT_000736-T1	PCANCK_002926-T1	XP_018226258.1	XP_007872599.1	MERGE_001966-T1	SPBP18G5.02	inviable	CDP-diacylglycerol-glycerol-3-phosphate3-phosphatidyltransferase Pgs1
PJRU7_000614-T1	hypothetical-protein-T551_02085	591	0.000100258	PMAC_002098-T1	PORYCT_000678-T1	PCANCK_002747-T1	XP_018225866.1	XP_007873853.1	MERGE_001808-T1	SPBP35G2.08c	viable	TRAMP complex zinc knuckle subunit Air1
PJRU7_000865-T1	hypothetical-protein-T551_01233	1776	0.000294634	PMAC_000771-T1	PORYCT_001230-T1	PCANCK_002466-T1	XP_018227044.1	XP_007872871.1	MERGE_001765-T1	SPBP8B7.14c	inviable	DNA polymerase epsilon catalytic subunit B- Dpb2
PJRU7_002306-T1	hypothetical-protein-T551_02203	1506	0.0179004	PMAC_000945-T1	PORYCT_001755-T1	PCANCK_003134-T1	XP_018224700.1	XP_007875626.1	MERGE_001174-T1	SPBP8B7.23	viable	ubiquitin-protein ligase E3 (predicted)
PJRU7_001819-T1	hypothetical-protein-T551_02353	4014	0.000624423	PMAC_001592-T1	PORYCT_000966-T1	PCANCK_001752-T1	XP_018225598.1	XP_007875288.1	MERGE_002478-T1	SPBPJ4664.06	viable	UDP-glucose-glycoprotein glucosyltransferase Gpt1
PJRU7_001156-T1	hypothetical-protein-T551_02844	327	0.000155937	PMAC_001388-T1	PORYCT_002687-T1	PCANCK_002280-T1	XP_018226456.1	XP_007872030.1	MERGE_002477-T1	SPCC1020.11c	viable	ER membrane protein complex subunit Emc6 (predicted)
PJRU7_001709-T1	hypothetical-protein-T551_00715	1731	0.036589	PMAC_001333-T1	PORYCT_002684-T1	PCANCK_002893-T1	XP_018227229.1	XP_007872394.1	MERGE_000784-T1	SPCC1223.01	viable	ubiquitin-protein ligase E3 involved in rescue of stalled ribosomes (predicted)
PJRU7_003029-T1	hypothetical-protein-T551_01647	1827	0.0157657	PMAC_002892-T1	PORYCT_002231-T1	PCANCK_000253-T1	XP_018225498.1	XP_007875400.1	MERGE_003186-T1	SPCC1223.03c	viable	glycerol-3-phosphate dehydrogenase Gut2 (predicted)
PJRU7_000737-T1	hypothetical-protein-T551_01225	3204	0.000190183	PMAC_000651-T1	PORYCT_001147-T1	PCANCK_002557-T1	XP_018227052.1	XP_007872863.1	MERGE_001649-T1	SPCC132.01c	viable	microtubule regulator Mtr1
PJRU7_001342-T1	hypothetical-protein-T551_01507	3042	2.36375e-07	PMAC_003096-T1	PORYCT_001058-T1	PCANCK_001316-T1	XP_018227038.1	XP_007872877.1	MERGE_001864-T1	SPCC132.04c	viable	NAD-dependent glutamate dehydrogenase Gdh2
PJRU7_002356-T1	hypothetical-protein-T551_00168	468	4.59198e-07	PMAC_002045-T1	PORYCT_003122-T1	PCANCK_002158-T1	XP_018226864.1	XP_007873341.1	MERGE_002992-T1	SPCC1442.15c	viable	mitochondrial inner membrane insertase Cox18
PJRU7_001217-T1	hypothetical-protein-T551_01921	2100	0.00880543	PMAC_002420-T1	PORYCT_001735-T1	PCANCK_001297-T1	XP_018225753.1	XP_007873971.1	MERGE_001026-T1	SPCC1620.11	inviable	nucleoporin Nic96 homolog
PJRU7_001915-T1	hypothetical-protein-T551_01971	843	0.00857938	PMAC_001776-T1	PORYCT_002079-T1	PCANCK_001925-T1	XP_018225803.1	XP_007873919.1	MERGE_001685-T1	SPCC1682.09c	inviable	mitochondrial carrier- guanine nucleotide Ggc1 (predicted)
PJRU7_000232-T1	hypothetical-protein-T551_00017	2574	0.000218466	PMAC_000159-T1	PORYCT_001159-T1	PCANCK_000859-T1	XP_018225674.1	XP_007875210.1	MERGE_000172-T1	SPCC16A11.17	inviable	MCM complex subunit Mcm4/Cdc21
PJRU7_001911-T1		924	0.00463645	PMAC_003053-T1	PORYCT_002452-T1	PCANCK_000861-T1	XP_018224378.1	XP_007875495.1	MERGE_001443-T1	SPCC1753.04	inviable	3'(2')-5'-bisphosphate nucleotidase/inositol-1-4- bisphosphate 1-phosphatase
PJRU7_002896-T1	hypothetical-protein-T551_00515	630	0.0114008	PMAC_001409-T1	PORYCT_002425-T1	PCANCK_001034-T1	XP_018227512.1	XP_007874669.1	MERGE_000592-T1	SPCC1795.05c	inviable	uridylate kinase Ura6
PJRU7_000557-T1	hypothetical-protein-T551_02803	1485	0.000229442	PMAC_002677-T1	PORYCT_000650-T1	PCANCK_002813-T1	XP_018227501.1	XP_007874656.1	MERGE_000436-T1	SPCC18.05c	inviable	notchless-like ribosome biogenesis protein Rsa4 (predicted)
PJRU7_002154-T1	hypothetical-protein-T551_02734	819	0.00298722	PMAC_002559-T1	PORYCT_001670-T1	PCANCK_001833-T1	XP_018227670.1	XP_007875083.1	MERGE_000714-T1	SPCC18.06c	viable	CCR4-Not complex CAF1 family ribonuclease subunit Caf1
PJRU7_002504-T1	hypothetical-protein-T551_00180	1299	0.000871836	PMAC_002240-T1	PORYCT_001573-T1	PCANCK_002328-T1	XP_018226876.1	XP_007873328.1	MERGE_003085-T1	SPCC1827.01c	inviable	U3 associated protein Utp25 (predicted)
PJRU7_003113-T1	hypothetical-protein-T551_00260	1374	3.06468e-05	PMAC_001457-T1	PORYCT_003270-T1	*	XP_018227585.1	XP_007873131.1	MERGE_002336-T1	SPCC1827.07c	viable	SPX/EXS domain protein (predicted)
PJRU7_001124-T1	hypothetical-protein-T551_02119	288	1.1689e-05	PMAC_001662-T1	PORYCT_001078-T1	PCANCK_000774-T1	XP_018226102.1	XP_007873047.1	MERGE_003010-T1	SPCC1840.10	viable	Lsm2-8 complex Lsm8 (predicted)
PJRU7_000796-T1	hypothetical-protein-T551_00953	1284	0.00427756	PMAC_000762-T1	PORYCT_000899-T1	PCANCK_002261-T1	XP_018226246.1	XP_007872612.1	MERGE_001774-T1	SPCC1919.14c	inviable	transcription factor TFIIIB complex subunit Bdp1 (predicted)
PJRU7_000214-T1	hypothetical-protein-T551_03270	3270	9.10458e-05	PMAC_002342-T1	PORYCT_002436-T1	PCANCK_001212-T1	XP_018227721.1	XP_007875139.1	MERGE_001525-T1	SPCC285.16c	viable	MutS protein homolog
PJRU7_002370-T1	hypothetical-protein-T551_01792	1590	0.00462565	PMAC_000891-T1	PORYCT_000777-T1	PCANCK_001407-T1	XP_018224364.1	XP_019613283.1	MERGE_001042-T1	SPCC320.04c	viable	ERMES complex GTPase subunit Gem1 (predicted)
PJRU7_001869-T1	hypothetical-protein-T551_02893	1071	0.0452758	PMAC_002039-T1	PORYCT_002473-T1	PCANCK_001674-T1	XP_018226404.1	XP_007872088.1	MERGE_002894-T1	SPCC320.13c	inviable	aurora-B kinase Ark1
PJRU7_001051-T1	uroporphyrinogen-decarboxylase	1068	0.0393738	PMAC_001281-T1	PORYCT_002718-T1	PCANCK_002360-T1	XP_018226465.1	XP_007872021.1	MERGE_002405-T1	SPCC4B3.05c	viable	uroporphyrinogen decarboxylase Hem12 (predicted)
PJRU7_002771-T1	Inositol-pentakisphosphate 2-kinase-T551_02606	873	1.76814e-13	PMAC_000250-T1	PORYCT_000447-T1	PCANCK_003377-T1	XP_018224418.1	XP_007873815.1	MERGE_002862-T1	SPCC4B3.10c	viable	inositol 1-3-4-5-6-pentakisphosphate (IP5) kinase
PJRU7_002202-T1	hypothetical-protein-T551_02738	1764	0.00258446	PMAC_002590-T1	PORYCT_001631-T1	PCANCK_001878-T1	XP_018227665.1	XP_007875078.1	MERGE_000652-T1	SPCC4G3.18	inviable	Rix1 complex Armadillo-type fold Rix1
PJRU7_002346-T1	NAD+-synthetase	1983	0.0464075	PMAC_001438-T1	PORYCT_002094-T1	PCANCK_001492-T1	XP_018226767.1	XP_007873441.1	MERGE_002064-T1	SPCC553.02	inviable	glutamine-dependent NAD(+) synthetase Qns1 (predicted)
PJRU7_002360-T1	40S-ribosomal-protein-S20	315	5.32723e-06	PMAC_001909-T1	PORYCT_001674-T1	PCANCK_003140-T1	XP_018225575.1	XP_007875315.1	MERGE_002743-T1	SPCC576.09	inviable	40S ribosomal protein S20 (predicted)
PJRU7_000795-T1	phenylalanine-tRNA-ligase	1278	0.0230695	PMAC_002520-T1	PORYCT_002770-T1	PCANCK_002662-T1	XP_018226024.1	XP_007874739.1	MERGE_001634-T1	SPCC736.03c	inviable	mitochondrial phenylalanyl-tRNA synthetase Msf1 (predicted)
PJRU7_001554-T1	hypothetical-protein-T551_03044	2490	1.47998e-07	PMAC_002802-T1	PORYCT_002340-T1	PCANCK_001229-T1	XP_018226232.1	XP_007872626.1	MERGE_001500-T1	SPCC777.13	viable	retromer complex subunit Vps35
